# Supplementary material for: Industrial pipelines data generator
Source: Data Brief. 2020 Sep 3;32:106275. doi: 10.1016/j.dib.2020.106275 (PMC7490719; doi:10.1016/j.dib.2020.106275)
Supplement: Supplementary file 1 [file mmc1.xml]

<?xml version="1.0" encoding="utf-8" standalone="no"?>
<data>
  <datasets>
    <author>alawim@squ.edu.om</author>
    <type>1</type>
    <dataset>
      <name>Industrial Pipelines Data Generator</name>
      <caption />
      <description>The data is a Python program code. It runs in a simple Python Integrated Development Environment (IDLE) and saves the generated data in a text file within the program code folder directory. The generated data can be used in studies related to the optimization of industrial pipelines fabrication, transportation, and on-site installation processes. The industrial pipelines data generator can allow different optimization algorithms to be tested under a large number of instance of problems. </description>
      <filetype>
        <name />
      </filetype>
      <filesize />
      <source>0</source>
      <sourcename>Original Data</sourcename>
      <access>
        <type>1</type>
        <name>Data available in data repository</name>
        <reponame>Mendeley Data</reponame>
        <PersistentId>10.17632/68c4c77f4s.2</PersistentId>
        <deeplinkurl>https://data.mendeley.com/datasets/68c4c77f4s/2</deeplinkurl>
      </access>
    </dataset>
  </datasets>
</data>
